# Supplementary material for: Characterization of lipid droplet metabolism patterns identified prognosis and tumor microenvironment infiltration in gastric cancer
Source: Front Oncol. 2023 Jan 11;12:1038932. doi: 10.3389/fonc.2022.1038932 (PMC9875057; doi:10.3389/fonc.2022.1038932)
Supplement: Supplementary Table 1 — Screening of lipid droplet metabolism-related genes using the GeneCards database. [file Table_1.xlsx]

## Sheet: Sheet1
Gene Symbol	Description	Category	Gifts	GC Id	Relevance score	GeneCards Link
PNPLA2	Patatin Like Phospholipase Domain Containing 2	Protein Coding	43	GC11P001789	101.882	https://www.genecards.org/cgi-bin/carddisp.pl?gene=PNPLA2
APOE	Apolipoprotein E	Protein Coding	48	GC19P066879	63.8425	https://www.genecards.org/cgi-bin/carddisp.pl?gene=APOE
APOB	Apolipoprotein B	Protein Coding	45	GC02M020956	58.5081	https://www.genecards.org/cgi-bin/carddisp.pl?gene=APOB
ACADM	Acyl-CoA Dehydrogenase Medium Chain	Protein Coding	44	GC01P075724	55.082	https://www.genecards.org/cgi-bin/carddisp.pl?gene=ACADM
LPL	Lipoprotein Lipase	Protein Coding	48	GC08P019901	54.4841	https://www.genecards.org/cgi-bin/carddisp.pl?gene=LPL
BSCL2	BSCL2 Lipid Droplet Biogenesis Associated, Seipin	Protein Coding	41	GC11M089635	52.3109	https://www.genecards.org/cgi-bin/carddisp.pl?gene=BSCL2
ABHD5	Abhydrolase Domain Containing 5, Lysophosphatidic Acid Acyltransferase	Protein Coding	43	GC03P043707	52.1454	https://www.genecards.org/cgi-bin/carddisp.pl?gene=ABHD5
INS	Insulin	Protein Coding	45	GC11M002159	51.2263	https://www.genecards.org/cgi-bin/carddisp.pl?gene=INS
APOA1	Apolipoprotein A1	Protein Coding	46	GC11M116835	50.9876	https://www.genecards.org/cgi-bin/carddisp.pl?gene=APOA1
MTR	5-Methyltetrahydrofolate-Homocysteine Methyltransferase	Protein Coding	46	GC01P236795	48.1629	https://www.genecards.org/cgi-bin/carddisp.pl?gene=MTR
PPARG	Peroxisome Proliferator Activated Receptor Gamma	Protein Coding	50	GC03P012287	46.2548	https://www.genecards.org/cgi-bin/carddisp.pl?gene=PPARG
PLIN1	Perilipin 1	Protein Coding	44	GC15M089664	45.8303	https://www.genecards.org/cgi-bin/carddisp.pl?gene=PLIN1
AUP1	AUP1 Lipid Droplet Regulating VLDL Assembly Factor	Protein Coding	36	GC02M074526	45.7636	https://www.genecards.org/cgi-bin/carddisp.pl?gene=AUP1
CETP	Cholesteryl Ester Transfer Protein	Protein Coding	46	GC16P056961	45.0234	https://www.genecards.org/cgi-bin/carddisp.pl?gene=CETP
MTTP	Microsomal Triglyceride Transfer Protein	Protein Coding	42	GC04P099563	42.1496	https://www.genecards.org/cgi-bin/carddisp.pl?gene=MTTP
CYP2D6	Cytochrome P450 Family 2 Subfamily D Member 6	Protein Coding	46	GC22M042126	41.4636	https://www.genecards.org/cgi-bin/carddisp.pl?gene=CYP2D6
PPARA	Peroxisome Proliferator Activated Receptor Alpha	Protein Coding	44	GC22P046150	41.4532	https://www.genecards.org/cgi-bin/carddisp.pl?gene=PPARA
LDAH	Lipid Droplet Associated Hydrolase	Protein Coding	30	GC02M020684	40.8534	https://www.genecards.org/cgi-bin/carddisp.pl?gene=LDAH
LEP	Leptin	Protein Coding	45	GC07P128241	40.622	https://www.genecards.org/cgi-bin/carddisp.pl?gene=LEP
ABCA1	ATP Binding Cassette Subfamily A Member 1	Protein Coding	46	GC09M104781	40.5446	https://www.genecards.org/cgi-bin/carddisp.pl?gene=ABCA1
HILPDA	Hypoxia Inducible Lipid Droplet Associated	Protein Coding	33	GC07P131916	40.3442	https://www.genecards.org/cgi-bin/carddisp.pl?gene=HILPDA
